# Supplementary material for: Further Validation Study of the Gender-Specific Binary Depression Screening Version (GIDS-15) and Investigation of Intervention Effects
Source: Behav Sci (Basel). 2025 Sep 14;15(9):1253. doi: 10.3390/bs15091253 (PMC12466554; doi:10.3390/bs15091253)
Supplement: Supplementary file 1 [file behavsci-15-01253-s001.zip]

Archive with 1 entries (1 files):
- behavsci-3788030-supplementary.pdf
